# Supplementary material for: Drug Repurposing Approach to Identify Candidate Drug Molecules for Hepatocellular Carcinoma
Source: Int J Mol Sci. 2024 Aug 29;25(17):9392. doi: 10.3390/ijms25179392 (PMC11395636; doi:10.3390/ijms25179392)
Supplement: Supplementary file 1 [file ijms-25-09392-s001.zip]

Archive with 1 entries (1 files):
- ijms-3169798-supplementary.pdf
